# Supplementary material for: CXCR4-CCR7 Heterodimerization Is a Driver of Breast Cancer Progression
Source: Life (Basel). 2021 Oct 7;11(10):1049. doi: 10.3390/life11101049 (PMC8538406; doi:10.3390/life11101049)
Supplement: Supplementary file 1 [file life-11-01049-s001.zip]

Archive with 1 entries (1 files):
- life-1372542-supplementary.pdf
